# Supplementary material for: Dietary L-Tryptophan Modulates the Hematological Immune and Antibacterial Ability of the Chinese Mitten Crab, Eriocheir sinensis, Under Cheliped Autotomy Stress
Source: Front Immunol. 2018 Dec 6;9:2744. doi: 10.3389/fimmu.2018.02744 (PMC6291750; doi:10.3389/fimmu.2018.02744)
Supplement: Supplementary file 1 [file Data_Sheet_1.zip]

Archive with 27 entries (18 files):
- data underlying the study/
- data underlying the study/Fig 2/
- data underlying the study/Fig 2/Mortality.xlsx
- data underlying the study/Fig 3/
- data underlying the study/Fig 3/hemocyanin content.xls
- data underlying the study/Fig 3/THC.xlsx
- data underlying the study/Fig 4/
- data underlying the study/Fig 4/ACP.xls
- data underlying the study/Fig 4/ALP.xls
- data underlying the study/Fig 4/Hemocyanin.xls
- data underlying the study/Fig 4/THC.xlsx
- data underlying the study/Fig 5/
- data underlying the study/Fig 5/Phagocytic Rate.xls
- data underlying the study/Fig 6/
- data underlying the study/Fig 6/GSH-Px.xls
- data underlying the study/Fig 6/GSH.xls
- data underlying the study/Fig 6/MDA.xls
- data underlying the study/Fig 6/SOD.xls
- data underlying the study/Fig 7/
- data underlying the study/Fig 7/EslecB.xls
- data underlying the study/Fig 8/
- data underlying the study/Fig 8/HSP 90.xls
- data underlying the study/Table 3/
- data underlying the study/Table 3/GSH-Px.xls
- data underlying the study/Table 3/GSH.xls
- data underlying the study/Table 3/MDA.xls
- data underlying the study/Table 3/SOD.xls
