# Supplementary material for: Dietary L-Tryptophan Modulates the Hematological Immune and Antibacterial Ability of the Chinese Mitten Crab, Eriocheir sinensis, Under Cheliped Autotomy Stress
Source: Front Immunol. 2018 Dec 6;9:2744. doi: 10.3389/fimmu.2018.02744 (PMC6291750; doi:10.3389/fimmu.2018.02744)
Supplement: Supplementary file 1 [file Data_Sheet_1.zip › data underlying the study/Fig 2/Mortality.xlsx]

## Sheet: 14d
14d
	Total	Died	Mortality(%)
A
A-1	21	8	38.0952
A-2	21	6	28.5714
A-3	21	7	33.3333
B
B-1	21	5	23.8095
B-2	21	6	28.5714
B-3	21	6	28.5714
C
C-1	21	3	14.2857
C-2	21	2	9.52381
C-3	21	3	14.2857
D
D-1	21	5	23.8095
D-2	21	3	14.2857
D-3	21	4	19.0476
