# Supplementary material for: Dietary L-Tryptophan Modulates the Hematological Immune and Antibacterial Ability of the Chinese Mitten Crab, Eriocheir sinensis, Under Cheliped Autotomy Stress
Source: Front Immunol. 2018 Dec 6;9:2744. doi: 10.3389/fimmu.2018.02744 (PMC6291750; doi:10.3389/fimmu.2018.02744)
Supplement: Supplementary file 1 [file Data_Sheet_1.zip › data underlying the study/Fig 3/hemocyanin content.xls]

## Sheet: 1d
		1d	7d	14d
		mmol/L
A1	0.075	0.21225	0.42167	0.32545
A2	0.104	0.29432	0.32828	0.29432
A3	0.126	0.35658	0.30281	0.283
A4	0.134	0.37922	0.26602	0.38488
A5	0.132	0.37356	0.37356	0.46412
A6	0.1142	0.323186	0.338468	0.350354
B1	0.131	0.37073	0.35375	0.39337
B2	0.107	0.30281	0.34526	0.48676
B3	0.16	0.4528	0.3962	0.28017
B4	0.104	0.29432	0.29998	0.40186
B5	0.105	0.29715	0.3679	0.38771
B6	0.1214	0.343562	0.352618	0.389974
			0	0
			0	0
C1	0.122	0.34526	0.58015	0.63958
C2	0.177	0.50091	0.42733	0.6226
C3	0.07	0.1981	0.56883	0.34243										emocyanin Content
C4	0.171	0.48393	0.43016	0.54902
C5	0.15	0.4245	0.41035	0.4811
C6	0.138	0.39054	0.483364	0.526946
			0	0
			0	0
D1	0.117	0.33111	0.45846	0.39337
D2	0.113	0.31979	0.62543	0.48393
D3	0.111	0.31413	0.23772	0.38205
D4	0.092	0.26036	0.30564	0.49242
D5	0.164	0.46412	0.38771	0.53204
D6	0.1194	0.337902	0.402992	0.456762

## Sheet: 7d
A1	0.149	0.42167
A2	0.116	0.32828
A3	0.107	0.30281
A4	0.094	0.26602
A5	0.132	0.37356
A6	0.1196	0.338468
		0
		0
B1	0.125	0.35375
B2	0.122	0.34526
B3	0.14	0.3962
B4	0.106	0.29998
B5	0.13	0.3679
B6	0.1246	0.352618
		0
		0
C1	0.205	0.58015
C2	0.151	0.42733
C3	0.201	0.56883
C4	0.152	0.43016
C5	0.145	0.41035
C6	0.1708	0.483364
		0
		0
D1	0.162	0.45846
D2	0.221	0.62543
D3	0.084	0.23772
D4	0.108	0.30564
D5	0.137	0.38771
D6	0.1424	0.402992

## Sheet: 14d
A1	0.115	0.32545
A2	0.104	0.29432
A3	0.1	0.283
A4	0.136	0.38488
A5	0.164	0.46412
A6	0.1238	0.350354
		0
		0
B1	0.139	0.39337
B2	0.172	0.48676
B3	0.099	0.28017
B4	0.142	0.40186
B5	0.137	0.38771
B6	0.1378	0.389974
		0
		0
C1	0.226	0.63958
C2	0.22	0.6226
C3	0.121	0.34243
C4	0.194	0.54902
C5	0.17	0.4811
C6	0.1862	0.526946
		0
		0
D1	0.139	0.39337
D2	0.171	0.48393
D3	0.135	0.38205
D4	0.174	0.49242
D5	0.188	0.53204
D6	0.1614	0.456762
