# Supplementary material for: Dietary L-Tryptophan Modulates the Hematological Immune and Antibacterial Ability of the Chinese Mitten Crab, Eriocheir sinensis, Under Cheliped Autotomy Stress
Source: Front Immunol. 2018 Dec 6;9:2744. doi: 10.3389/fimmu.2018.02744 (PMC6291750; doi:10.3389/fimmu.2018.02744)
Supplement: Supplementary file 1 [file Data_Sheet_1.zip › data underlying the study/Fig 3/THC.xlsx]

## Sheet: 1d
1D
A									1d	7d	14d
A1	16	7	21	4	9	11.4	285	2.85	2.175	2.175	2.775
A2	4	4	11	7	4	6	150	1.5
A3	5	2	26	5	2	8	200	2	1.7	2.55	2.025
A4	3	4	10	2	9	5.6	140	1.4
A5	6	3	0	6	26	8.2	205	2.05	2.15	1.65	1.325
A6	4	7	21	9	4	9	225	2.25
										2.95	2.45
B
B1	1	6	12	8	21	9.6	240	2.4	2.85	2.35	3.6
B2	2	10	25	23	6	13.2	330	3.3
B3	11	5	3	3	1	4.6	115	1.15	1.275	3.575	2.85
B4	7	12	3	3	3	5.6	140	1.4		4.35
B5	30	11	2	5	5	10.6	265	2.65	2.275		4.2
B6	0	34	0	2	2	7.6	190	1.9		3.7375
B7	6	9	14	8	8	9	225	2.25	2.125		3.3
B8	6	9	5	9	11	8	200	2		3.15	3.65
C
C1	14	10	13	28	6	14.2	355	3.55	3.1	3.35	2.975
C2	9	26	5	3	10	10.6	265	2.65			4.45
C3	3	10	3	14	5	7	175	1.75	1.75	3.875	3.775
C4	3	6	16	4	5	6.8	170	1.7	1.975		4.025
C5	4	4	9	21	7	9	225	2.25		3.975	4.4
C6	4	5	9	24	12	10.8	270	2.7	2.25
C7	12	3	3	7	11	7.2	180	1.8		5.525
D
D1	14	20	3	5	10	10.4	260	2.6	2.225	3.75	4.575
D2	9	1	24	1	2	7.4	185	1.85			4.05
D3	2	5	22	20	7	11.2	280	2.8	2.75	3.675	3.475
D4	9	20	6	13	6	10.8	270	2.7			3.85
D5	1	9	7	14	8	7.8	195	1.95	2.275	2.2	4.3125
D6	12	22	4	5	9	10.4	260	2.6
D7	14	22	6	9	5	11.2	280	2.8	2.425	4.95
D8	11	15	4	3	8	8.2	205	2.05

## Sheet: 7d
A
A-1	15	1	9	14	10	9.8	8.7	2.175
A-2	25	9	0	0	4	7.6
A-3	9	3	16	5	9	8.4	10.2	2.55
A-4	16	15	3	18	8	12
A-5	2	3	7	15	2	5.8	6.6	1.65
A-6	13	7	1	2	14	7.4
A-7	13	9	2	24	17	13	11.8	2.95
A-8	27	5	10	4	7	10.6
						#DIV/0!
B						#DIV/0!
B-1	22	21	0	0	4	9.4	9.4	2.35
B-2
B-3	4	3	13	4	30	10.8	14.3	3.575
B-4	5	21	22	25	16	17.8
B-5	30	9	20	3	3	13	17.4	4.35
B-6	50	18	8	31	2	21.8
B-7	33	2	7	12	3	11.4	14.95	3.7375
B-8	15	28		5	26	18.5
B-9	14	12	1	9	15	10.2	12.6	3.15
B-10	15	12	14	23	11	15
						#DIV/0!
C						#DIV/0!
C-1	34	6	8	16	26	18	13.4	3.35
C-2	11	9	8	3	13	8.8
C-3	35	5	7	6	65	23.6	15.5	3.875
C-4	15	12	3	6	1	7.4
C-5	15	5	17	1	5	8.6	15.9	3.975
C-6	5	17	28	6	60	23.2
C-7	21	49	5	2	39	23.2	22.1	5.525
C-8	11	4	5	46	39	21
						#DIV/0!
						#DIV/0!
D						#DIV/0!
D-1	4	8	0	6	1	3.8	3.1
D-2	3	2	0	5	2	2.4
D-3	43	14	19	7	2	17	15	3.75
D-4	12	11	25	13	4	13
D-5	30	19	13	10	11	16.6	14.7	3.675
D-6	7	27	3	9	18	12.8
D-7	3	15	9	7	12	9.2	8.8	2.2
D-8	0	21	12	7	2	8.4
D-9	14	18	13	20	7	14.4	19.8	4.95
	18	32	31	23	22	25.2

## Sheet: 14d
14d
A
A-1	9	13	8	10	9	9.8	2.45	2.775
A-2	10	15	17	8	12	12.4	3.1
A-3	1	3	0	2	4	2	0.5	2.025
A-4	10	16	9	13	23	14.2	3.55
A-5	1	5	0	2	4	2.4	0.6	1.325
A-6	8	3	10	7	13	8.2	2.05
A-7	17	3	20	5	1	9.2	2.3	2.45
	12	17	10	5	8	10.4	2.6
B
B-1	34	16	4	24	19	19.4	4.85	3.6
B-2	29	1	3	4	10	9.4	2.35
B-3	5	4	27	4	4	8.8	2.2	2.85
B-4	24	1	18	4	23	14	3.5
B-5	17	21	10	13	12	14.6	3.65	4.2
B-6	12	19	21	25	18	19	4.75
B-7	18	3	15	10	20	13.2	3.3	3.3
B-8	5	31	8	20	9	14.6	3.65	3.65
C
C-1	12	14	25	11	8	14	3.5	2.975
C-2	6	11	7	12	13	9.8	2.45
C-3	33	5	37	4	5	16.8	4.2	4.45
C-4	34	17	17	4	22	18.8	4.7
C-5	9	33	3	34	20	19.8	4.95	3.775
C-6	6	9	20	10	7	10.4	2.6
C-7	29	24	12	14	22	20.2	5.05	4.025
C-8	3	12	12	15	18	12	3
C-9	10	17	2	32	27	17.6	4.4	4.4
D
D-1	19	25	18	3	25	18	4.5	4.575
D-2	18	31	5	22	17	18.6	4.65
D-3	4	15	29	4	6	11.6	2.9	4.05
D-4	15	19	29	33	8	20.8	5.2
D-5	4	21	3	9	45	16.4	4.1	3.85
D-6	19	4	8	35	6	14.4	3.6
D-7	29	20	6	2	13	14	3.5	3.475
D-8	14	10	14	12	19	13.8	3.45
D-9	9	4	9	13	15	10	2.5	4.3125
D-10	36	32	28		2	24.5	6.125
