# Supplementary material for: Dietary L-Tryptophan Modulates the Hematological Immune and Antibacterial Ability of the Chinese Mitten Crab, Eriocheir sinensis, Under Cheliped Autotomy Stress
Source: Front Immunol. 2018 Dec 6;9:2744. doi: 10.3389/fimmu.2018.02744 (PMC6291750; doi:10.3389/fimmu.2018.02744)
Supplement: Supplementary file 1 [file Data_Sheet_1.zip › data underlying the study/Fig 4/ACP.xls]

## Sheet: 12h
Blank	0.012
	0.013
Standard	0.187	0.189
	0.191	12h
	0.189	U/100ml	24h
A1	0.025	2.6455	3.1746
A2	0.022	2.32804	3.1746
A3	0.024	2.53968	3.1746
A4	0.027	2.85714	3.59788
A5	0.022	2.32804	3.1746
A6	0.024	2.53968	3.28042
		0
		0
B1	0.031	3.28042	3.1746
B2	0.021	2.22222	3.59788
B3	0.022	2.32804	2.96296
B4	0.022	2.32804	3.7037
B5	0.028	2.96296	3.38624
B6	0.025	2.6455	3.38624
		0	0
		0	0
C1	0.02	2.1164	2.96296
C2	0.024	2.53968	4.12698
C3	0.03	3.1746	4.02116
C4	0.023	2.43386	3.1746
C5	0.022	2.32804	3.06878
C6	0.024	2.53968	3.49206
		0	0
		0	0
D1	0.024	2.53968	2.75132
D2	0.029	3.06878	2.96296
D3	0.032	3.38624	3.38624
D4	0.033	3.49206	3.28042
D5	0.031	3.28042	3.28042
D6	0.03	3.1746	3.1746

## Sheet: 24h
A1	0.03	3.1746
A2	0.03	3.1746
A3	0.03	3.1746
A4	0.034	3.59788
A5	0.03	3.1746
A6	0.031	3.28042
		0
		0
B1	0.03	3.1746
B2	0.034	3.59788
B3	0.028	2.96296
B4	0.035	3.7037
B5	0.032	3.38624
B6	0.032	3.38624
		0
		0
C1	0.028	2.96296
C2	0.039	4.12698
C3	0.038	4.02116
C4	0.03	3.1746
C5	0.029	3.06878
C6	0.033	3.49206
		0
		0
D1	0.026	2.75132
D2	0.028	2.96296
D3	0.032	3.38624
D4	0.031	3.28042
D5	0.031	3.28042
D6	0.03	3.1746
