# Supplementary material for: Dietary L-Tryptophan Modulates the Hematological Immune and Antibacterial Ability of the Chinese Mitten Crab, Eriocheir sinensis, Under Cheliped Autotomy Stress
Source: Front Immunol. 2018 Dec 6;9:2744. doi: 10.3389/fimmu.2018.02744 (PMC6291750; doi:10.3389/fimmu.2018.02744)
Supplement: Supplementary file 1 [file Data_Sheet_1.zip › data underlying the study/Fig 4/ALP.xls]

## Sheet: 12h
Blank	0.031	0.292
Standard 1	0.295
Standard 2	0.289	12h	24h
	0.292	King unit/100ml
A1	0.054	3.69863	4.10959
A2	0.054	3.69863	4.86301
A3	0.051	3.49315	4.52055
A4	0.065	4.45205	4.31507
A5	0.049	3.35616	4.45205
	0.055	3.76712	4.45205
		0	0
		0	0
B1	0.053	3.63014	4.31507
B2	0.047	3.21918	6.57534
B3	0.051	3.49315	6.0274
B4	0.05	3.42466	6.23288
B5	0.052	3.56164	6.50685
	0.051	3.49315	5.9589
		0	0
		0	0
C1	0.067	4.58904	6.16438
C2	0.067	4.58904	7.39726
C3	0.071	4.86301	6.50685
C4	0.073	5	6.84932
C5	0.09	6.16438	6.64384
	0.074	5.06849	6.71233
		0	0
		0	0
D1	0.067	4.58904	6.23288
D2	0.076	5.20548	6.16438
D3	0.071	4.86301	7.39726
D4	0.08	5.47945	6.57534
D5	0.072	4.93151	6.64384
	0.073	5	6.57534

## Sheet: 24h
A1	0.06	4.10959
A2	0.071	4.86301
A3	0.066	4.52055
A4	0.063	4.31507
A5	0.065	4.45205
A6	0.065	4.45205
		0
		0
B1	0.063	4.31507
B2	0.096	6.57534
B3	0.088	6.0274
B4	0.091	6.23288
B5	0.095	6.50685
	0.087	5.9589
		0
		0
C1	0.09	6.16438
C2	0.108	7.39726
C3	0.095	6.50685
C4	0.1	6.84932
C5	0.097	6.64384
	0.098	6.71233
		0
		0
D1	0.091	6.23288
D2	0.09	6.16438
D3	0.108	7.39726
D4	0.096	6.57534
D5	0.097	6.64384
	0.096	6.57534
		0
