# Supplementary material for: Dietary L-Tryptophan Modulates the Hematological Immune and Antibacterial Ability of the Chinese Mitten Crab, Eriocheir sinensis, Under Cheliped Autotomy Stress
Source: Front Immunol. 2018 Dec 6;9:2744. doi: 10.3389/fimmu.2018.02744 (PMC6291750; doi:10.3389/fimmu.2018.02744)
Supplement: Supplementary file 1 [file Data_Sheet_1.zip › data underlying the study/Fig 4/Hemocyanin.xls]

## Sheet: 12h
		12h
		mmol/L	24h
A1	0.163	0.92258	0.75278
A2	0.122	0.69052	0.86032
A3	0.177	1.00182	0.6509
A4	0.168	0.95088	0.66788
A5	0.152	0.86032	0.80938
A6	0.156	0.88296	0.74712
		0	0
		0	0
B1	0.143	0.80938	0.5377
B2	0.114	0.64524	0.43016
B3	0.156	0.88296	0.55468
B4	0.104	0.58864	0.73014
B5	0.136	0.76976	0.44148
	0.131	0.74146	0.5377
		0	0
		0	0
C1	0.098	0.55468	0.64524
C2	0.099	0.56034	0.79806
C3	0.107	0.60562	0.47544
C4	0.09	0.5094	0.43016
C5	0.105	0.5943	0.44148
C6	0.099	0.56034	0.56034
		0	0
		0	0
D1	0.105	0.5943	0.36224
D2	0.126	0.71316	0.48676
D3	0.099	0.56034	0.59996
D4	0.16	0.9056	0.57166
D5	0.093	0.52638	0.69618
D6	0.117	0.66222	0.54336

## Sheet: 24h
A1	0.133	0.75278
A2	0.152	0.86032
A3	0.115	0.6509
A4	0.118	0.66788
A5	0.143	0.80938
A6	0.132	0.74712
		0
		0
B1	0.095	0.5377
B2	0.076	0.43016
B3	0.098	0.55468
B4	0.129	0.73014
B5	0.078	0.44148
B6	0.095	0.5377
		0
		0
C1	0.114	0.64524
C2	0.141	0.79806
C3	0.084	0.47544
C4	0.076	0.43016
C5	0.078	0.44148
C6	0.099	0.56034
		0
		0
D1	0.064	0.36224
D2	0.086	0.48676
D3	0.106	0.59996
D4	0.101	0.57166
D5	0.123	0.69618
D6	0.096	0.54336
