# Supplementary material for: Dietary L-Tryptophan Modulates the Hematological Immune and Antibacterial Ability of the Chinese Mitten Crab, Eriocheir sinensis, Under Cheliped Autotomy Stress
Source: Front Immunol. 2018 Dec 6;9:2744. doi: 10.3389/fimmu.2018.02744 (PMC6291750; doi:10.3389/fimmu.2018.02744)
Supplement: Supplementary file 1 [file Data_Sheet_1.zip › data underlying the study/Fig 4/THC.xlsx]

## Sheet: 12h
									12h		24h
A
A-1	3	4	4	3	0	2.8	3.3	82.5	1.65		4.7
A-2	5	7	0	2	5	3.8
A-3	11	10	9	18	11	11.8	9.3	232.5	4.65		3.45
A-4	5	4	10	8	7	6.8
A-5	8	7	0	3	1	3.8	4.8	120	2.4		3.35
A-6	9	4	2	9	5	5.8
B
B-1	6	4	5	5	18	7.6	7.6	190	3.8		6.75
B-2	8	9	9	12	0	7.6
B-3	7	11	13	11	11	10.6	9.9	247.5	4.95		5.35
B-4	8	12	13	7	6	9.2
B-5	3	8	0	9	13	6.6	8.7	217.5	4.35		4.8
B-6	9	8	10	15	12	10.8
C
C-1	29	13	8	5	21	15.2	14.7	367.5	7.35
C-2	16	19	8	8	20	14.2					5.7
C-3	5	7	2	10	9	6.6	10	250	5
C-4	10	4	9	20	24	13.4					5.45
C-5	2	5	3	22	5	7.4	9	225	4.5
C-6	9	4	5	8	27	10.6					6.45
D
D-1	6	5	5	38	3	11.4	11.7	292.5	5.85
D-2	6	8	6	6	34	12
D-3	15	20	27	14	4	16	13.5	337.5	6.75		5.05
D-4	13	19	19	1	3	11
D-5	5	0	7	15	11	7.6	8.5	212.5	4.25		7.75
D-6	8	1	5	7	26	9.4
											7.05

## Sheet: 24h
24h
A
A-1	5	10	16	11	3	9	9.4	235	4.7
A-2	10	13	6	7	13	9.8		0
A-3	5	0	4	10	8	5.4	6.9	172.5	3.45
A-4	6	3	7	15	11	8.4		0
A-5	9	9	6	5	0	5.8	6.7	167.5	3.35
A-6	1	10	9	13	5	7.6		0	0
								0	0
B								0	0
B-1	23	21	18	15	5	16.4	13.5	337.5	6.75
B-2	22	3	16	9	3	10.6		0
B-3	11	10	5	10	9	9	10.7	267.5	5.35
B-4	11	13	15	12	11	12.4		0
B-5	3	11	8	12	14	9.6	9.6	240	4.8
B-6	10	15	14	0	9	9.6		0	0
								0	0
								0	0
C								0	0
C-1	8	12	13	27	11	14.2	11.4	285	5.7
C-2	5	10	8	12	8	8.6		0
C-3	13	12	7	26	11	13.8	12.9	322.5	6.45
C-4	9	6	23	15	7	12		0
C-5	14	13	8	3	21	11.8	10.9	272.5	5.45
C-6	13	6	9	4	18	10		0	0
								0	0
								0	0
								0	0
D								0	0
D-1	5	8	0	9	6	5.6	10.1	252.5	5.05
D-2	9	10	10	13	31	14.6		0
D-3	12	17	11	8	30	15.6	15.5	387.5	7.75
D-4	20	17	27	8	5	15.4		0
D-5	10	15	11	14	13	12.6	14.1	352.5	7.05
D-6	9	17	13	19	20	15.6
