# Supplementary material for: Dietary L-Tryptophan Modulates the Hematological Immune and Antibacterial Ability of the Chinese Mitten Crab, Eriocheir sinensis, Under Cheliped Autotomy Stress
Source: Front Immunol. 2018 Dec 6;9:2744. doi: 10.3389/fimmu.2018.02744 (PMC6291750; doi:10.3389/fimmu.2018.02744)
Supplement: Supplementary file 1 [file Data_Sheet_1.zip › data underlying the study/Fig 5/Phagocytic Rate.xls]

## Sheet: Sheet1
12h	Phagocytic Rate（%）			24h	Phagocytic Rate（%）
A1	14.22			A1	13.85
A2	12.82			A2	15.25
A3	15.22			A3	16.85
A4	12.74			A4	17.51
A5	14.26			A5	14.68
A6	13.85			A6	15.63
B1	13.92			B1	18.64
B2	11.1			B2	14.37
B3	16.2			B3	15.78
B4	12.31			B4	18
B5	12.79			B5	16.86
B6	13.26			B6	16.73
C1	15.62			C1	19.35
C2	14.78			C2	21.48
C3	18.47			C3	21.04
C4	16.9			C4	19.06
C5	16.62			C5	19.61
C6	17.86			C6	20.85
D1	14.36			D1	20.58
D2	17.4			D2	24.26
D3	19.91			D3	20.05
D4	14.93			D4	21.02
D5	15.16			D5	16.98
D6	16.35			D6	20.58
