# Supplementary material for: Dietary L-Tryptophan Modulates the Hematological Immune and Antibacterial Ability of the Chinese Mitten Crab, Eriocheir sinensis, Under Cheliped Autotomy Stress
Source: Front Immunol. 2018 Dec 6;9:2744. doi: 10.3389/fimmu.2018.02744 (PMC6291750; doi:10.3389/fimmu.2018.02744)
Supplement: Supplementary file 1 [file Data_Sheet_1.zip › data underlying the study/Fig 6/GSH-Px.xls]

## Sheet: 12h
Standard 1	0.183
Standard 2	0.179
	0.181	0.181
Blank 1	0.039
Blank 2	0.034
	0.0365	0.0365
			μmol/L
			12h	14h
	No Enzyme tube	Enzyme tube
A1	0.47	0.162	511.557	573.01
A2	0.501	0.179	534.81	539.792
A3	0.5	0.219	466.713	513.218
A4	0.484	0.183	499.931	559.723
A5	0.482	0.297	307.266	569.689
A6	0.487	0.208	463.391	551.419
			0	0
B1	0.47	0.209	433.495	835.433
B2	0.461	0.069	651.073	707.543
B3	0.476	0.176	498.27	584.637
B4	0.476	0.143	553.08	582.976
B5	0.559	0.311	411.903	918.478
B6	0.488	0.182	508.235	725.813
			0	0
C1	0.491	0.151	564.706	675.986
C2	0.495	0.093	667.682	765.675
C3	0.479	0.061	694.256	641.107
C4	0.592	0.218	621.176	621.176
C5	0.585	0.191	654.394	612.872
C6	0.528	0.143	639.446	664.36
			0	0
D1	0.451	0.099	584.637	632.803
D2	0.485	0.059	707.543	563.045
D3	0.477	0.104	619.516	667.682
D4	0.541	0.238	503.253	760.692
D5	0.489	0.127	601.246	609.55
D6	0.489	0.125	604.567	647.751

## Sheet: 24h
Standard 1	0.181
Blank 1	0.0365
	No Enzyme tube	Enzyme tube
A1	0.68	0.335	573.01
A2	0.501	0.176	539.792
A3	0.59	0.281	513.218
A4	0.436	0.099	559.723
A5	0.546	0.203	569.689
A6	0.551	0.219	551.419
B1	0.677	0.174	835.433
B2	0.534	0.108	707.543
B3	0.499	0.147	584.637
B4	0.505	0.154	582.976
B5	0.658	0.105	918.478
B6	0.575	0.138	725.813
C1	0.632	0.225	675.986
C2	0.656	0.195	765.675
C3	0.539	0.153	641.107
C4	0.679	0.305	621.176
C5	0.627	0.258	612.872
C6	0.627	0.227	664.36
D1	0.589	0.208	632.803
D2	0.58	0.241	563.045
D3	0.538	0.136	667.682
D4	0.563	0.105	760.692
D5	0.559	0.192	609.55
D6	0.566	0.176	647.751
