# Supplementary material for: Dietary L-Tryptophan Modulates the Hematological Immune and Antibacterial Ability of the Chinese Mitten Crab, Eriocheir sinensis, Under Cheliped Autotomy Stress
Source: Front Immunol. 2018 Dec 6;9:2744. doi: 10.3389/fimmu.2018.02744 (PMC6291750; doi:10.3389/fimmu.2018.02744)
Supplement: Supplementary file 1 [file Data_Sheet_1.zip › data underlying the study/Fig 6/GSH.xls]

## Sheet: 12h
Standard 1	0.117
Standard 2	0.114
	0.1155	0.1155
Blank 1	0.021
Blank 2	0.018
	0.0195	0.0195
		mgGSH/L
		12h	14h
A1	0.028	1.08729	1.85479
A2	0.026	0.831458	2.11062
A3	0.024	0.575625	1.98271
A4	0.029	1.21521	2.36646
A5	0.026	0.831458	1.21521
	0.025	0.703542	1.85479
B1	0.036	2.11062	2.75021
B2	0.036	2.11062	3.13396
B3	0.033	1.72687	4.54104
B4	0.031	1.47104	2.36646
B5	0.028	1.08729	3.00604
	0.033	1.72687	3.26187
C1	0.037	2.23854	3.64562
C2	0.042	2.87813	2.75021
C3	0.045	3.26187	3.26187
C4	0.038	2.36646	3.00604
C5	0.046	3.38979	3.00604
	0.042	2.87813	3.13396
D1	0.034	1.85479	3.00604
D2	0.031	1.47104	3.00604
D3	0.045	3.26187	2.87813
D4	0.044	3.13396	2.75021
D5	0.039	2.49438	4.41312
	0.039	2.49438	3.26187

## Sheet: 24h
Standard	0.1155
Blank	0.0195
		mgGSH/L
A1	0.034	1.85479
A2	0.036	2.11062
A3	0.035	1.98271
A4	0.038	2.36646
A5	0.029	1.21521
A6	0.034	1.85479
B1	0.041	2.75021
B2	0.044	3.13396
B3	0.055	4.54104
B4	0.038	2.36646
B5	0.043	3.00604
B6	0.045	3.26187
C1	0.048	3.64562
C2	0.041	2.75021
C3	0.045	3.26187
C4	0.043	3.00604
C5	0.043	3.00604
C6	0.044	3.13396
D1	0.043	3.00604
D2	0.043	3.00604
D3	0.042	2.87813
D4	0.041	2.75021
D5	0.054	4.41312
D6	0.045	3.26187
