# Supplementary material for: Dietary L-Tryptophan Modulates the Hematological Immune and Antibacterial Ability of the Chinese Mitten Crab, Eriocheir sinensis, Under Cheliped Autotomy Stress
Source: Front Immunol. 2018 Dec 6;9:2744. doi: 10.3389/fimmu.2018.02744 (PMC6291750; doi:10.3389/fimmu.2018.02744)
Supplement: Supplementary file 1 [file Data_Sheet_1.zip › data underlying the study/Fig 6/MDA.xls]

## Sheet: 24h
	Standard	0.067	0.069	Control	0.003	0.00433333
		0.071			0.002
	Blank	0.003			0.008
				12h	24h
A1	0.041	11.1212	13.9015	13.9015	13.9015
A2	0.032	8.39394	10.4924	13.1439	10.4924
A3	0.019	4.45455	5.56818	10.1136	5.56818
A4	0.03	7.78788	9.73485	19.2045	9.73485
A5	0.024	5.9697	7.46212	12.7652	7.46212
A6	0.029	7.48485	9.35606	13.9015	9.35606
			0	0	0
B1	0.025	6.27273	7.84091	10.1136	7.84091
B2	0.034	9	11.25	15.0379	11.25
B3	0.024	5.9697	7.46212	13.1439	7.46212
B4	0.027	6.87879	8.59848	8.59848	8.59848
B5	0.022	5.36364	6.70455	10.1136	6.70455
B6	0.026	6.57576	8.2197	11.25	8.2197
			0	0	0
C1	0.028	7.18182	8.97727	5.18939	8.97727
C2	0.021	5.06061	6.32576	8.59848	6.32576
C3	0.022	5.36364	6.70455	11.25	6.70455
C4	0.027	6.87879	8.59848	11.6288	8.59848
C5	0.031	8.09091	10.1136	5.60606	10.1136
	0.026	6.57576	8.2197	8.59848	8.2197
			0	0	0
D1	0.023	5.66667	7.08333	11.6288	7.08333
D2	0.035	9.30303	11.6288	9.35606	11.6288
D3	0.022	5.36364	6.70455	8.59848	6.70455
D4	0.036	9.60606	12.0076	12.7652	12.0076
D5	0.031	8.09091	10.1136	11.6288	10.1136
	0.029	7.48485	9.35606	10.1136	9.35606

## Sheet: 12h 
Standard	0.067	0.069	Control	0.003	0.00433333
	0.071			0.002
Blank	0.003			0.008
A1	0.041	11.1212	13.9015
A2	0.039	10.5152	13.1439
A3	0.031	8.09091	10.1136
A4	0.055	15.3636	19.2045
A5	0.038	10.2121	12.7652
A6	0.041	11.1212	13.9015
B1	0.031	8.09091	10.1136
B2	0.044	12.0303	15.0379
B3	0.039	10.5152	13.1439
B4	0.027	6.87879	8.59848
B5	0.031	8.09091	10.1136
B6	0.034	9	11.25
C1	0.018	4.15152	5.18939
C2	0.027	6.87879	8.59848
C3	0.034	9	11.25
C4	0.035	9.30303	11.6288
C5	0.0191	4.48485	5.60606
C6	0.027	6.87879	8.59848
D1	0.035	9.30303	11.6288
D2	0.029	7.48485	9.35606
D3	0.027	6.87879	8.59848
D4	0.038	10.2121	12.7652
D5	0.035	9.30303	11.6288
D6	0.031	8.09091	10.1136
