# Supplementary material for: Dietary L-Tryptophan Modulates the Hematological Immune and Antibacterial Ability of the Chinese Mitten Crab, Eriocheir sinensis, Under Cheliped Autotomy Stress
Source: Front Immunol. 2018 Dec 6;9:2744. doi: 10.3389/fimmu.2018.02744 (PMC6291750; doi:10.3389/fimmu.2018.02744)
Supplement: Supplementary file 1 [file Data_Sheet_1.zip › data underlying the study/Fig 6/SOD.xls]

## Sheet: 12h
Control 1	0.572
Control 2	0.567	0.569
Control 3	0.568	0.569
		12h	24h
		U/ml
A1	0.241	154.489	122.931
A2	0.232	158.728	110.685
A3	0.38	89.0193	117.75
A4	0.295	129.054	105.504
A5	0.264	143.656	100.794
A6	0.282	135.178	111.627
B1	0.266	142.714	154.489
B2	0.243	153.547	133.764
B3	0.27	140.83	146.011
B4	0.284	134.236	140.83
B5	0.311	121.518	165.322
B6	0.275	138.475	147.895
C1	0.238	155.902	161.554
C2	0.22	164.38	160.141
C3	0.217	165.793	173.8
C4	0.228	160.612	183.691
C5	0.263	144.127	186.046
C6	0.233	158.257	172.858
D1	0.224	162.496	145.54
D2	0.248	151.192	159.67
D3	0.211	168.619	143.185
D4	0.22	164.38	163.438
D5	0.204	171.916	158.728
D6	0.222	163.438	154.018

## Sheet: 24h
		U/ml
A1	0.308	122.931
A2	0.334	110.685
A3	0.319	117.75
A4	0.345	105.504
A5	0.355	100.794
A6	0.332	111.627
B1	0.241	154.489
B2	0.285	133.764
B3	0.259	146.011
B4	0.27	140.83
B5	0.218	165.322
B6	0.255	147.895
C1	0.226	161.554
C2	0.229	160.141
C3	0.2	173.8
C4	0.179	183.691
C5	0.174	186.046
C6	0.202	172.858
D1	0.26	145.54
D2	0.23	159.67
D3	0.265	143.185
D4	0.222	163.438
D5	0.232	158.728
D6	0.242	154.018
