# Supplementary material for: Dietary L-Tryptophan Modulates the Hematological Immune and Antibacterial Ability of the Chinese Mitten Crab, Eriocheir sinensis, Under Cheliped Autotomy Stress
Source: Front Immunol. 2018 Dec 6;9:2744. doi: 10.3389/fimmu.2018.02744 (PMC6291750; doi:10.3389/fimmu.2018.02744)
Supplement: Supplementary file 1 [file Data_Sheet_1.zip › data underlying the study/Fig 7/EslecB.xls]

## Sheet: EslecB 12h
12h			3.88807														9.39829						10.5602
										12.7636
hepatopancreas	B-actin	EslecB					hemocyte	B-actin	EslecB					intestinal	B-actin	EslecB					gill	B-actin	EslecB
A1	19.5151	23.0387	3.5236	-0.364475	1.28741		A1	24.4067	34.1423	9.73556	-3.02809	8.15727		A1	22.0375	30.8836	8.8461	-0.552193	1.46631		A1	20.5192	30.1279	9.60868	-0.951559	1.93396
A2	19.7498	23.6379	3.88807	9.76996e-15	1		A2	21.7631	31.3398	9.57676	-3.18689	9.10644		A2	17.1449	25.7277	8.58289	-0.815403	1.75979		A2	19.6659	29.0886	9.42269	-1.13755	2.20007
A3	20.1729	23.1762	3.00325	-0.884823	1.84654		A3	20.5223	30.0024	9.48011	-3.28354	9.7374		A3	18.8964	27.2603	8.36396	-1.03433	2.04817		A3	19.7101	29.354	9.64393	-0.916309	1.88728
A4	19.6962	23.234	3.53781	-0.350264	1.27479		A4	20.3974	30.6456	10.2482	-2.51545	5.71776		A4	19.1258	28.5241	9.39829	0	1		A4	19.6389	28.6603	9.02142	-1.53882	2.90556
				-3.88807							-12.7636							-9.39829							-10.5602
B1	21.2011	23.628	2.42688	-1.4612	2.75337		B1	19.8999	29.3797	9.47982	-3.28383	9.73938		B1	18.3497	26.8188	8.46908	-0.929213	1.90424		B1	19.8942	29.6369	9.74265	-0.817593	1.76246
B2	20.1057	23.7672	3.66149	-0.226582	1.17006		B2	17.6321	26.8328	9.20074	-3.56291	11.818		B2	15.8973	24.4443	8.547	-0.851297	1.80412		B2	17.8948	27.4147	9.51991	-1.04033	2.0567
B3	19.343	21.9971	2.65408	-1.23399	2.35217		B3	18.4353	28.0594	9.6241	-3.13955	8.81251		B3	18.0707	26.9715	8.90079	-0.497501	1.41177		B3	17.1866	26.0292	8.84257	-1.71767	3.28906
B4	20.2087	23.9047	3.696	-0.192078	1.14241		B4	19.0527	28.8322	9.77946	-2.98418	7.91278		B4	17.239	25.9784	8.73948	-0.658813	1.57878		B4	19.6637	29.0446	9.38097	-1.17927	2.26462
				-3.88807							-12.7636							-9.39829							-10.5602
C1	21.7985	24.0707	2.27218	-1.61589	3.06501		C1	18.6394	27.6319	8.99253	-3.77112	13.6528		C1	14.1686	22.2684	8.09979	-1.29851	2.45974		C1	19.3925	28.1444	8.75194	-1.8083	3.5023
C2	21.4207	23.9883	2.56758	-1.3205	2.49753		C2	20.5186	29.8921	9.37355	-3.3901	10.4839		C2	16.4952	24.2616	7.7664	-1.6319	3.0992		C2	19.2889	28.521	9.23204	-1.3282	2.51088
C3	20.7408	23.0394	2.29861	-1.58946	3.00938		C3	17.2293	27.0282	9.79892	-2.96473	7.80677		C3	20.2638	28.3238	8.05997	-1.33833	2.52858		C3	19.9448	29.258	9.31329	-1.24695	2.37339
C4	19.5765	22.0733	2.49679	-1.39129	2.62313		C4	17.1057	26.5386	9.43285	-3.3308	10.0617		C4	19.8673	28.3172	8.44989	-0.948406	1.92974		C4	19.4461	28.2125	8.76641	-1.79383	3.46735
				-3.88807							-12.7636							-9.39829							-10.5602
D1	23.8211	26.0433	2.22216	-1.66591	3.17314		D1	20.3926	30.1942	9.8016	-2.96204	7.79227		D1	20.9166	29.0901	8.17345	-1.22484	2.33729		D1	21.1376	30.1276	8.98996	-1.57028	2.96962
D2	25.0291	27.6598	2.63075	-1.25733	2.39052		D2	20.3164	30.2107	9.89425	-2.8694	7.3076		D2	21.8396	29.3179	7.4783	-1.91999	3.78421		D2	20.9995	29.8854	8.88584	-1.6744	3.19187
D3	26.4723	28.4346	1.96228	-1.92579	3.79945		D3	22.0721	31.4146	9.34248	-3.42117	10.7121		D3	21.0391	28.7567	7.71764	-1.68066	3.20574		D3	23.7921	33.0386	9.24647	-1.31377	2.4859
D4	24.9637	26.7191	1.75538	-2.13269	4.38535		D4	18.7794	27.9632	9.18387	-3.57978	11.957		D4	20.9213	28.7284	7.80715	-1.59114	3.01287		D4	22.7536	31.3367	8.58311	-1.97713	3.9371
				-3.88807							-12.7636							-9.39829							-10.5602
				-3.88807							-12.7636							-9.39829							-10.5602
				-3.88807							-12.7636							-9.39829							-10.5602
24h				-3.88807							-12.7636							-9.39829							-10.5602
				-3.88807							-12.7636							-9.39829							-10.5602
hepatopancreas	B-actin	EslecB		-3.88807			hemocyte	B-actin	EslecB		-12.7636			intestinal	B-actin	EslecB		-9.39829			gill	B-actin	EslecB		-10.5602
A1	24.2668	23.8313	0.435469	-3.45261	10.9481		A1	16.468	28.3501	11.8821	-0.881554	1.84236		A1	24.5432	32.0429	7.49968	-1.89861	3.72855		A1	21.9616	31.1753	9.2137	-1.34654	2.54302
A2	26.1224	25.4773	0.645084	-3.24299	9.46755		A2	16.4556	29.2192	12.7636	0	1		A2	24.1344	31.0186	6.88419	-2.51411	5.71244		A2	21.7723	32.1491	10.3767	-0.183527	1.13566
A3	26.7286	27.4918	0.763229	-3.12485	8.72313		A3	18.4526	30.9857	12.5331	-0.230568	1.1733		A3	20.2242	27.1911	6.96691	-2.43138	5.39409		A3	20.006	30.3552	10.3493	-0.210964	1.15746
A4	27.5641	26.3106	1.25354	-2.63454	6.20976		A4	16.6481	28.5518	11.9036	-0.860016	1.81506		A4	23.0641	30.4389	7.37486	-2.02343	4.06549		A4	20.6576	30.2287	9.57108	-0.989164	1.98503
				-3.88807							-12.7636							-9.39829							-10.5602
B1	19.0711	19.6783	0.607182	-3.28089	9.71958		B1	12.8429	24.5966	11.7538	-1.00986	2.01371		B1	15.5068	23.12	7.61322	-1.78507	3.44636		B1	18.1808	28.1649	9.98415	-0.576085	1.4908
B2	19.0348	19.6547	0.619968	-3.26811	9.63381		B2	18.1827	30.4309	12.2482	-0.51545	1.42944		B2	17.111	24.4036	7.29267	-2.10562	4.30383		B2	17.7345	28.0077	10.2732	-0.286998	1.2201
B3	22.2598	21.5171	0.742781	-3.14529	8.84765		B3	15.9207	27.8949	11.9742	-0.789444	1.72841		B3	18.7115	26.0728	7.36132	-2.03697	4.10382		B3	18.1465	27.6929	9.54635	-1.01389	2.01935
B4	20.967	21.6755	0.70849	-3.17958	9.06046		B4	18.214	30.6354	12.4214	-0.342295	1.26777		B4	13.7757	20.7277	6.95203	-2.44627	5.45004		B4	16.6113	26.5566	9.94529	-0.614951	1.53151
				-3.88807							-12.7636							-9.39829							-10.5602
C1	25.7378	26.9585	1.22073	-2.66734	6.35257		C1	16.9593	28.1347	11.1754	-1.58823	3.00681		C1	19.4756	27.2175	7.74191	-1.65638	3.15224		C1	21.3832	31.2694	9.88621	-0.674032	1.59553
C2	24.7539	25.8364	1.08246	-2.80561	6.99155		C2	15.983	26.9535	10.9705	-1.79311	3.46561		C2	23.2257	30.6916	7.46593	-1.93237	3.8168		C2	20.3278	30.4901	10.1623	-0.397919	1.31761
C3	23.5493	21.5156	2.03374	-1.85433	3.61585		C3	17.2173	28.407	11.1897	-1.57397	2.97723		C3	23.7399	31.6521	7.91223	-1.48607	2.80124		C3	20.9858	31.512	10.5261	-0.0341015	1.02392
C4	24.8892	23.4382	1.45097	-2.4371	5.41553		C4	17.0494	28.0493	10.9999	-1.76374	3.39578		C4	17.4482	24.9187	7.47046	-1.92783	3.80483		C4	18.682	28.6744	9.99236	-0.567881	1.48234
				-3.88807							-12.7636							-9.39829							-10.5602
D1	24.5313	26.3912	1.85993	-2.02815	4.07881		D1	19.5154	32.1638	12.6484	-0.115213	1.08314		D1	18.1645	25.7013	7.53683	-1.86147	3.63377		D1	19.1956	30.0411	10.8455	0.285254	0.820597
D2	23.3302	24.867	1.53674	-2.35134	5.10298		D2	16.7577	29.0682	12.3105	-0.453156	1.36903		D2	16.9662	24.739	7.77277	-1.62552	3.08554		D2	21.1082	30.8501	9.74192	-0.818316	1.76335
D3	22.9666	25.0433	2.07673	-1.81135	3.5097		D3	17.8678	29.2054	11.3375	-1.42612	2.68722		D3	18.0572	25.322	7.26479	-2.13351	4.38783		D3	18.3026	28.8628	10.5602	1.77636e-14	1
D4	22.9262	24.3451	1.41886	-2.46921	5.53742		D4	16.8044	29.0831	12.2787	-0.484922	1.39951		D4	18.0887	25.4651	7.37635	-2.02195	4.06131		D4	20.0368	30.3392	10.3024	-0.257851	1.1957
hepatopancreas		Diet # A	Diet # B	Diet # C	Diet # D		hemocyte		Diet # A	Diet # B	Diet # C	Diet # D		intestinal		Diet # A	Diet # B	Diet # C	Diet # D		gill		Diet # A	Diet # B	Diet # C	Diet # D
	12h	1.35219	1.8545	2.79876	3.43712			12h	8.17972	9.57066	10.5013	9.44224			12h	1.56857	1.67473	2.50432	3.08503			12h	2.23172	2.34321	2.96348	3.14612
	24h	8.83713	9.31537	5.59388	4.55723			24h	1.45768	1.60983	3.21136	1.63473			24h	4.72514	4.32601	3.39378	3.79211			24h	1.70529	1.56544	1.35485	1.19491
	12h	0.355248	0.822835	0.280973	0.855468			12h	1.76512	1.67354	2.40733	2.25207			12h	0.447327	0.221939	0.478401	0.596583			12h	0.46988	0.663364	0.604777	0.604093
	24h	1.98071	0.427602	1.46896	0.928227			24h	0.434374	0.330014	0.255155	0.71599			24h	0.974777	0.834084	0.502447	0.563224			24h	0.684261	0.332674	0.248383	0.408746
