# Supplementary material for: Dietary L-Tryptophan Modulates the Hematological Immune and Antibacterial Ability of the Chinese Mitten Crab, Eriocheir sinensis, Under Cheliped Autotomy Stress
Source: Front Immunol. 2018 Dec 6;9:2744. doi: 10.3389/fimmu.2018.02744 (PMC6291750; doi:10.3389/fimmu.2018.02744)
Supplement: Supplementary file 1 [file Data_Sheet_1.zip › data underlying the study/Fig 8/HSP 90.xls]

## Sheet: HSP 90
12h			2.92474														4.90038						4.83008
										7.24357
hepatopancreas	B-actin	HSP 90					hemocyte	B-actin	HSP 90					intestinal	B-actin	HSP 90					gill	B-actin	HSP 90
A1	21.0245	22.7937	1.76915	-1.15559	2.22776		A1	19.8212	25.6342	5.81292	-1.43064	2.69567		A1	20.9481	24.8345	3.88634	-1.01403	2.01955		A1	19.4637	24.2897	4.82602	-0.00406647	1.00282
A2	22.357	23.8817	1.52468	-1.40007	2.63914		A2	23.4393	28.4843	5.04493	-2.19864	4.59046		A2	19.1239	22.6543	3.53044	-1.36993	2.58459		A2	19.5763	24.0025	4.4262	-0.403885	1.32307
A3	21.1349	23.2036	2.06868	-0.856062	1.81009		A3	20.2233	25.4849	5.2616	-1.98197	3.95031		A3	17.2944	21.0648	3.7704	-1.12997	2.18855		A3	18.7144	23.5433	4.82897	-0.00111771	1.00078
A4	22.1919	24.2737	2.08178	-0.842964	1.79373		A4	19.8212	25.4849	5.66365	-1.57992	2.98952		A4	18.1896	22.1467	3.95717	-0.943207	1.9228		A4	18.8207	23.6232	4.80246	-0.0276207	1.01933
			0	-2.92474							-7.24357							-4.90038							-4.83008
B1	29.1334	27.3912	1.74219	-1.18255	2.26978		B1	18.0665	23.3847	5.31821	-1.92536	3.79832		B1	18.7251	22.0466	3.32141	-1.57896	2.98755		B1	18.6381	23.2637	4.62561	-0.204472	1.15226
B2	27.8722	25.0794	2.79272	-0.132029	1.09583		B2	18.5843	23.9038	5.31944	-1.92413	3.79507		B2	21.827	26.4193	4.59226	-0.308115	1.23809		B2	19.0299	23.104	4.07402	-0.756065	1.68888
B3	20.6779	22.3017	1.62386	-1.30089	2.4638		B3	19.9119	25.2347	5.32275	-1.92081	3.78637		B3	17.9028	21.2482	3.34535	-1.55503	2.93839		B3	20.0416	24.3005	4.25885	-0.571238	1.4858
B4	27.3272	24.8291	2.49818	-0.426561	1.34403		B4	17.4494	22.9985	5.54906	-1.69451	3.23666		B4	17.0096	20.4614	3.45171	-1.44867	2.72955		B4	17.4634	22.0712	4.60777	-0.222309	1.1666
			0	-2.92474							-7.24357							-4.90038							-4.83008
C1	23.4857	25.7648	2.27905	-0.645691	1.56449		C1	16.4236	21.9167	5.49311	-1.75045	3.36464		C1	19.5142	23.4415	3.92735	-0.97303	1.96296		C1	18.5036	23.3337	4.83008	8.88178e-15	1
C2	23.0417	24.2568	1.21514	-1.7096	3.27071		C2	19.3728	25.8393	6.46643	-0.777134	1.71372		C2	20.2683	24.5724	4.3041	-0.596275	1.51181		C2	19.4819	24.643	5.16111	0.331028	0.79497
C3	22.2292	24.3596	2.13045	-0.794296	1.73423		C3	16.0328	22.4221	6.38931	-0.854259	1.80783		C3	19.453	23.1447	3.69175	-1.20862	2.31117		C3	18.2521	22.4999	4.24777	-0.582312	1.49725
C4	21.6906	23.34	1.64946	-1.27529	2.42047		C4	15.1386	21.6408	6.50217	-0.741397	1.67179		C4	19.0548	23.2062	4.15139	-0.748987	1.68061		C4	19.6002	23.8597	4.25949	-0.570593	1.48513
			0	-2.92474							-7.24357							-4.90038							-4.83008
D1	27.2864	29.6286	2.34214	-0.582605	1.49755		D1	19.2816	25.7614	6.47982	-0.763742	1.69789		D1	23.2197	26.8173	3.59761	-1.30277	2.46701		D1	24.9893	29.5977	4.60849	-0.221598	1.16602
D2	26.8009	29.3536	2.55273	-0.372009	1.29415		D2	20.5117	27.7553	7.24357	0	1		D2	21.9243	25.5053	3.58096	-1.31942	2.49565		D2	22.739	27.5255	4.78658	-0.0435028	1.03061
D3	26.1604	28.2975	2.13708	-0.787659	1.72627		D3	19.7195	26.366	6.64647	-0.597094	1.51267		D3	23.3048	27.1964	3.89156	-1.00882	2.01226		D3	23.9412	28.0794	4.13813	-0.691956	1.61547
D4	27.8472	29.6668	1.81965	-1.10509	2.15112		D4	18.2103	24.9787	6.76838	-0.475189	1.3901		D4	21.8621	26.7624	4.90038	7.10543e-15	1		D4	23.0352	27.4966	4.46133	-0.368757	1.29124
				-2.92474							-7.24357							-4.90038							-4.83008
				-2.92474							-7.24357							-4.90038							-4.83008
				-2.92474							-7.24357							-4.90038							-4.83008
24h				-2.92474							-7.24357							-4.90038							-4.83008
				-2.92474							-7.24357							-4.90038							-4.83008
hepatopancreas	B-actin	HSP 90		-2.92474			hemocyte	B-actin	HSP 90		-7.24357			intestinal	B-actin	HSP 90		-4.90038			gill	B-actin	HSP 90		-4.83008
A1	24.7423	27.667	2.92474	0	1		A1	16.6782	22.9814	6.30318	-0.940387	1.91904		A1	23.4222	28.1899	4.76769	-0.132683	1.09633		A1	22.1215	25.735	3.61351	-1.21657	2.32394
A2	26.5159	28.7745	2.25864	-0.6661	1.58678		A2	16.1446	22.5704	6.42578	-0.817785	1.7627		A2	24.3806	29.3261	4.94558	0.0452042	0.969153		A2	21.9485	25.4127	3.46427	-1.36581	2.57722
A3	28.0165	30.666	2.64959	-0.27515	1.21012		A3	18.7992	24.6111	5.8119	-1.43166	2.69757		A3	21.465	25.7862	4.32128	-0.579094	1.49391		A3	24.2653	27.8341	3.56888	-1.2612	2.39695
A4	27.8696	30.2232	2.35361	-0.571129	1.48569		A4	16.9748	22.8233	5.84859	-1.39498	2.62984		A4	22.3212	26.606	4.28477	-0.615601	1.5322		A4	22.5573	26.3109	3.75361	-1.07648	2.10888
			0	-2.92474						0	-7.24357							-4.90038							-4.83008
B1	20.2303	22.6723	2.44193	-0.482819	1.39747		B1	15.2546	21.7919	6.53725	-0.706319	1.63164		B1	17.8328	22.484	4.65119	-0.249184	1.18853		B1	17.5842	21.212	3.62777	-1.20232	2.30109
B2	22.0147	23.7601	1.74537	-1.17937	2.26478		B2	16.2042	22.0682	5.86406	-1.37951	2.60179		B2	16.7043	21.1606	4.45634	-0.444038	1.36041		B2	17.768	21.9127	4.14469	-0.685394	1.60814
B3	22.4307	25.126	2.69535	-0.22939	1.17234		B3	16.4805	23.1917	6.71115	-0.532413	1.44635		B3	14.3161	18.809	4.49284	-0.407532	1.32641		B3	12.3485	16.2375	3.88904	-0.941043	1.91992
B4	22.7552	24.7391	1.98393	-0.940811	1.91961		B4	18.1322	23.8852	5.75298	-1.49058	2.81003		B4	16.4923	20.7109	4.21859	-0.681784	1.60412		B4	12.8672	16.9984	4.13116	-0.69892	1.62329
			0	-2.92474						0	-7.24357							-4.90038							-4.83008
C1	26.7395	29.3322	2.5927	-0.332047	1.2588		C1	14.2279	20.7933	6.56535	-0.678212	1.60016		C1	18.3864	21.83	3.44357	-1.45681	2.74501		C1	21.9107	25.1133	3.20252	-1.62757	3.08992
C2	26.1183	28.8919	2.77361	-0.151138	1.11045		C2	16.3332	22.233	5.8998	-1.34377	2.53813		C2	18.5064	22.7381	4.23174	-0.668638	1.58957		C2	21.1132	24.9851	3.87187	-0.958212	1.9429
C3	23.8694	26.0568	2.18736	-0.737389	1.66716		C3	17.373	23.3399	5.96693	-1.27664	2.42274		C3	21.1214	24.2244	3.10294	-1.79743	3.47601		C3	20.6673	24.8743	4.20708	-0.622999	1.54007
C4	24.2749	26.4633	2.18835	-0.736397	1.66601		C4	17.5616	22.585	5.02342	-2.22014	4.65939		C4	21.5649	25.0243	3.45937	-1.441	2.7151		C4	19.7898	23.2616	3.47182	-1.35826	2.56377
			0	-2.92474						0	-7.24357							-4.90038							-4.83008
D1	27.6136	30.2134	2.59983	-0.324915	1.25259		D1	19.2816	24.8424	5.56084	-1.68273	3.21035		D1	19.5129	23.4911	3.9782	-0.922174	1.89497		D1	19.2895	23.617	4.32749	-0.502594	1.41676
D2	25.1236	26.6677	1.54407	-1.38067	2.6039		D2	15.1797	20.933	5.75327	-1.4903	2.80947		D2	20.6486	25.2629	4.61432	-0.286057	1.2193		D2	20.0712	23.8322	3.76102	-1.06907	2.09808
D3	25.326	27.4193	2.0933	-0.831442	1.77946		D3	18.0985	24.0121	5.91355	-1.33002	2.51405		D3	22.6621	26.3616	3.69945	-1.20093	2.29887		D3	18.3968	23.1235	4.72669	-0.103395	1.0743
D4	23.2416	25.1721	1.93047	-0.99427	1.99207		D4	16.8922	23.363	6.47081	-0.772757	1.70853		D4	18.3755	22.1603	3.78476	-1.11562	2.16688		D4	22.8889	27.2525	4.36355	-0.466535	1.38179
hepatopancreas		Diet # A	Diet # B	Diet # C	Diet # D		hemocyte		Diet # A	Diet # B	Diet # C	Diet # D		intestinal		Diet # A	Diet # B	Diet # C	Diet # D		gill		Diet # A	Diet # B	Diet # C	Diet # D
	12h	2.11768	1.79336	2.24747	1.66727			12h	3.55649	3.6541	2.1395	1.40016			12h	2.17887	2.4734	1.86664	1.99373			12h	1.0865	1.37338	1.19434	1.27584
	24h	1.32065	1.68855	1.4256	1.90701			24h	2.25229	2.12245	2.8051	2.5606			24h	1.2729	1.36987	2.63142	1.89501			24h	2.35175	1.86311	2.28416	1.49273
	12h	0.401492	0.674516	0.776064	0.367702			12h	0.873051	0.278339	0.81874	0.295257			12h	0.291923	0.831098	0.349951	0.698514			12h	0.15793	0.260658	0.352882	0.250188
	24h	0.266517	0.495522	0.284776	0.558993			24h	0.48013	0.683263	1.30483	0.635688			24h	0.282559	0.172949	0.778608	0.480833			24h	0.193768	0.325358	0.682531	0.431899
