# Supplementary material for: Dietary L-Tryptophan Modulates the Hematological Immune and Antibacterial Ability of the Chinese Mitten Crab, Eriocheir sinensis, Under Cheliped Autotomy Stress
Source: Front Immunol. 2018 Dec 6;9:2744. doi: 10.3389/fimmu.2018.02744 (PMC6291750; doi:10.3389/fimmu.2018.02744)
Supplement: Supplementary file 1 [file Data_Sheet_1.zip › data underlying the study/Table 3/GSH-Px.xls]

## Sheet: 1d
Standard	0.163	0.1665
	0.17
Blank	0.052	0.0515
	0.051
			1d	7d	14d
	Not enzyme tube	enzyme tube	μmol/L
A1	0.503	0.061	461.217	328.696	386.087
A2	0.476	0.08	413.217	462.261	369.391
A3	0.446	0.057	405.913	461.217	354.783
A4	0.467	0.065	419.478	382.957	374.609
A5	0.442	0.054	404.87	416.348	377.739
A6	0.488	0.062	444.522	401.739	365.217
			0	0	0
B1	0.472	0.116	371.478	382.957	404.87
B2	0.489	0.051	457.043	386.087	339.13
B3	0.474	0.047	445.565	401.739	469.565
B4	0.461	0.093	384	484.174	338.087
B5	0.489	0.051	457.043	429.913	370.435
B6	0.451	0.093	373.565	397.565	405.913
			0	0	0
C1	0.521	0.066	474.783	436.174	447.652
C2	0.486	0.061	443.478	481.043	426.783
C3	0.438	0.049	405.913	439.304	387.13
C4	0.472	0.049	441.391	411.13	471.652
C5	0.46	0.051	426.783	394.435	474.783
C6	0.486	0.049	456	489.391	391.304
			0	0	0
D1	0.458	0.066	409.043	525.913	412.174
D2	0.433	0.112	334.957	509.217	303.652
D3	0.514	0.08	452.87	570.783	332.87
D4	0.48	0.048	450.783	524.87	500.87
D5	0.432	0.066	381.913	509.217	432
D6	0.504	0.08	442.435	571.826	342.261

## Sheet: 7d
biaozhun	0.1665
kongbai	0.0515
	非酶管	酶管
A1	0.452	0.137	328.696
A2	0.494	0.051	462.261
A3	0.498	0.056	461.217
A4	0.42	0.053	382.957
A5	0.489	0.09	416.348
A6	0.456	0.071	401.739
			0
B1	0.465	0.098	382.957
B2	0.461	0.091	386.087
B3	0.468	0.083	401.739
B4	0.483	0.019	484.174
B5	0.468	0.056	429.913
B6	0.464	0.083	397.565
			0
C1	0.487	0.069	436.174
C2	0.559	0.098	481.043
C3	0.569	0.148	439.304
C4	0.466	0.072	411.13
C5	0.469	0.091	394.435
C6	0.559	0.09	489.391
			0
D1	0.613	0.109	525.913
D2	0.578	0.09	509.217
D3	0.647	0.1	570.783
D4	0.581	0.078	524.87
D5	0.569	0.081	509.217
D6	0.638	0.09	571.826

## Sheet: 14d
biaozhun	0.1665
kongbai	0.0515
	非酶管	酶管
A1	0.426	0.056	386.087
A2	0.423	0.069	369.391
A3	0.408	0.068	354.783
A4	0.428	0.069	374.609
A5	0.403	0.041	377.739
A6	0.418	0.068	365.217
			0
B1	0.458	0.07	404.87
B2	0.343	0.018	339.13
B3	0.469	0.019	469.565
B4	0.395	0.071	338.087
	0.423	0.068	370.435
	0.409	0.02	405.913
			0
C1	0.448	0.019	447.652
C2	0.423	0.014	426.783
C3	0.452	0.081	387.13
C4	0.462	0.01	471.652
	0.473	0.018	474.783
	0.443	0.068	391.304
			0
D1	0.408	0.013	412.174
D2	0.39	0.099	303.652
D3	0.412	0.093	332.87
D4	0.498	0.018	500.87
	0.448	0.034	432
	0.39	0.062	342.261
