# Supplementary material for: Dietary L-Tryptophan Modulates the Hematological Immune and Antibacterial Ability of the Chinese Mitten Crab, Eriocheir sinensis, Under Cheliped Autotomy Stress
Source: Front Immunol. 2018 Dec 6;9:2744. doi: 10.3389/fimmu.2018.02744 (PMC6291750; doi:10.3389/fimmu.2018.02744)
Supplement: Supplementary file 1 [file Data_Sheet_1.zip › data underlying the study/Table 3/GSH.xls]

## Sheet: 1d
standard	0.1155
blank	0.0195	1d	7d	14d
		mgGSH/L
A1	0.036	1.05531	1.24719	1.6949
A2	0.03	0.671562	0.735521	1.50302				Diet # A	Diet # B	Diet # C	Diet # D
A3	0.039	1.24719	1.18323	1.05531		GSH	1d	1.05531	1.20455	1.22587	1.24719
A4	0.039	1.24719	0.735521	0.863437			7d	0.980694	1.17257	1.85479	1.43906
A5	0.034	0.927396	0.863437	1.11927			14d	1.27917	1.47104	1.43906	1.86545
A6	0.038	1.18323	1.11927	1.43906
B1	0.037	1.11927	1.05531	1.11927
B2	0.032	0.799479	1.6949	1.18323
B3	0.039	1.24719	1.11927	1.82281
B4	0.045	1.63094	0.799479	1.75885
B5	0.038	1.18323	1.11927	1.31115
B6	0.039	1.24719	1.24719	1.63094
C1	0.043	1.50302	2.20656	1.3751
C2	0.032	0.799479	2.1426	1.11927
C3	0.044	1.56698	1.75885	1.75885
C4	0.036	1.05531	1.31115	1.50302
C5	0.039	1.24719	1.82281	1.31115
C6	0.038	1.18323	1.88677	1.56698
D1	0.03	0.671562	1.18323	2.1426
D2	0.046	1.6949	1.88677	1.75885
D3	0.045	1.63094	1.6949	1.95073
D4	0.035	0.991354	0.991354	1.63094
D5	0.037	1.11927	1.31115	1.75885
D6	0.041	1.3751	1.56698	1.95073

## Sheet: 7d
标	0.1155
空	0.0195
		mgGSH/L 血清
A1	0.039	1.24719
A2	0.031	0.735521
A3	0.038	1.18323
A4	0.031	0.735521
A5	0.033	0.863437
A6	0.037	1.11927
B1	0.036	1.05531
B2	0.046	1.6949
B3	0.037	1.11927
B4	0.032	0.799479
B5	0.037	1.11927
B6	0.039	1.24719
C1	0.054	2.20656
C2	0.053	2.1426
C3	0.047	1.75885
C4	0.04	1.31115
C5	0.048	1.82281
C6	0.049	1.88677
D1	0.038	1.18323
D2	0.049	1.88677
D3	0.046	1.6949
D4	0.035	0.991354
D5	0.04	1.31115
D6	0.044	1.56698

## Sheet: 14d
标	0.1155
空	0.0195
		mgGSH/L 血清
A1	0.046	1.6949
A2	0.043	1.50302
A3	0.036	1.05531
A4	0.033	0.863437
A5	0.037	1.11927
A6	0.042	1.43906
B1	0.037	1.11927
B2	0.038	1.18323
B3	0.048	1.82281
B4	0.047	1.75885
B5	0.04	1.31115
B6	0.045	1.63094
C1	0.041	1.3751
C2	0.037	1.11927
C3	0.047	1.75885
C4	0.043	1.50302
C5	0.04	1.31115
C6	0.044	1.56698
D1	0.053	2.1426
D2	0.047	1.75885
D3	0.05	1.95073
D4	0.045	1.63094
D5	0.047	1.75885
D6	0.05	1.95073
