# Supplementary material for: Dietary L-Tryptophan Modulates the Hematological Immune and Antibacterial Ability of the Chinese Mitten Crab, Eriocheir sinensis, Under Cheliped Autotomy Stress
Source: Front Immunol. 2018 Dec 6;9:2744. doi: 10.3389/fimmu.2018.02744 (PMC6291750; doi:10.3389/fimmu.2018.02744)
Supplement: Supplementary file 1 [file Data_Sheet_1.zip › data underlying the study/Table 3/MDA.xls]

## Sheet: 1d
Standard	0.067	0.069		Control	0.003	0.00433333
	0.071				0.002
Blank	0.003				0.008
			1d	7d	14d
A1	0.105	15.253	15.253	15.8586	15.4045
A2	0.082	11.7682	11.7682	10.5556	9.19242
A3	0.085	12.2227	12.2227	10.7071	11.3136
A4	0.069	9.79848	9.79848	12.2223	10.4045
A5	0.075	10.7076	10.7076	11.6162	11.0106
A6	0.096	13.8894	13.8894	13.1314	12.0712
					-0.656061
B1	0.073	10.4045	10.4045	14.6465	13.5864
B2	0.084	12.0712	12.0712	9.64652	11.7682
B3	0.116	16.9197	16.9197	10.8586	10.4045
B4	0.078	11.1621	11.1621	10.7071	8.43485
B5	0.089	12.8288	12.8288	11.1617	11.4652
B6	0.087	12.5258	12.5258	11.7677	10.5561
					-0.656061
C1	0.109	15.8591	15.8591	8.58591	7.67727
C2	0.079	11.3136	11.3136	10.1011	7.07121
C3	0.069	9.79848	9.79848	9.04045	6.46515
C4	0.078	11.1621	11.1621	11.3132	10.7076
C5	0.095	13.7379	13.7379	9.495	7.67727
C6	0.073	10.4045	10.4045	10.2526	8.28333
					-0.656061
D1	0.072	10.253	10.253	10.2526	7.52576
D2	0.104	15.1015	15.1015	13.4344	5.85909
D3	0.077	11.0106	11.0106	8.73742	6.31364
D4	0.063	8.88939	8.88939	11.7677	9.64697
D5	0.078	11.1621	11.1621	10.8586	7.9803
D6	0.081	11.6167	11.6167	11.3132	6.61667

## Sheet: 7d
Standard	0.067	0.069	Control	0.003	0.00433333
	0.071			0.002
Blank	0.003			0.008
A1	0.109	15.8586
A2	0.074	10.5556
A3	0.075	10.7071
A4	0.085	12.2223
A5	0.081	11.6162
A6	0.091	13.1314
		-0.656515
B1	0.101	14.6465
B2	0.068	9.64652
B3	0.076	10.8586
B4	0.075	10.7071
B5	0.078	11.1617
B6	0.082	11.7677
		-0.656515
C1	0.061	8.58591
C2	0.071	10.1011
C3	0.064	9.04045
C4	0.079	11.3132
C5	0.067	9.495
C6	0.072	10.2526
		-0.656515
D1	0.072	10.2526
D2	0.093	13.4344
D3	0.062	8.73742
D4	0.082	11.7677
D5	0.076	10.8586
D6	0.079	11.3132

## Sheet: 14d
Standard	0.067	0.069	Control	0.003	0.00433333
	0.071			0.002
Blank	0.003			0.008
A1	0.106	15.4045
A2	0.065	9.19242
A3	0.079	11.3136
A4	0.073	10.4045
A5	0.077	11.0106
A6	0.084	12.0712
		-0.656061
B1	0.094	13.5864
B2	0.082	11.7682
B3	0.073	10.4045
B4	0.06	8.43485
B5	0.08	11.4652
B6	0.074	10.5561
		-0.656061
C1	0.055	7.67727
C2	0.051	7.07121
C3	0.047	6.46515
C4	0.075	10.7076
C5	0.055	7.67727
C6	0.059	8.28333
		-0.656061
D1	0.054	7.52576
D2	0.043	5.85909
D3	0.046	6.31364
D4	0.068	9.64697
D5	0.057	7.9803
D6	0.048	6.61667
