# Supplementary material for: Dietary L-Tryptophan Modulates the Hematological Immune and Antibacterial Ability of the Chinese Mitten Crab, Eriocheir sinensis, Under Cheliped Autotomy Stress
Source: Front Immunol. 2018 Dec 6;9:2744. doi: 10.3389/fimmu.2018.02744 (PMC6291750; doi:10.3389/fimmu.2018.02744)
Supplement: Supplementary file 1 [file Data_Sheet_1.zip › data underlying the study/Table 3/SOD.xls]

## Sheet: 1d
Control 1	0.572
Control 2	0.567	0.569
Control 3	0.568	0.569
		U/ml
		1d	7d	14d
A1	0.201	86.6643	92.7873	86.8998
A2	0.262	72.2988	77.2443	86.4288
A3	0.205	85.7223	84.5448	85.7223
A4	0.2	86.8998	88.0773	95.8489
A5	0.203	86.1933	91.3743	89.9613
A6	0.231	79.5993	79.5993	87.8418
B1	0.207	85.2513	86.8998	89.4903
B2	0.196	87.8418	88.5483	97.4974
B3	0.262	72.2988	81.4833	99.8524
B4	0.26	72.7698	90.1968	96.3199
B5	0.217	82.8963	89.7258	99.1459
B6	0.246	76.0668	83.8383	98.4394
C1	0.225	81.0123	74.6538	74.8893
C2	0.247	75.8313	87.8418	88.7838
C3	0.186	90.1968	79.8348	93.9649
C4	0.228	80.3058	91.3743	100.794
C5	0.245	76.3023	83.8383	80.5413
C6	0.198	87.3708	83.3673	98.2039
D1	0.219	82.4253	79.5993	100.088
D2	0.247	75.8313	74.8893	94.6714
D3	0.267	71.1213	92.7873	98.4394
D4	0.231	79.5993	90.9033	95.6134
D5	0.224	81.2478	77.2443	98.2039
D6	0.258	73.2408	91.8453	96.3199

## Sheet: 7d
A1	0.175	92.7873
A2	0.241	77.2443
A3	0.21	84.5448
A4	0.195	88.0773
A5	0.181	91.3743
A6	0.231	79.5993
B1	0.2	86.8998
B2	0.193	88.5483
B3	0.223	81.4833
B4	0.186	90.1968
B5	0.188	89.7258
B6	0.213	83.8383
C1	0.252	74.6538
C2	0.196	87.8418
C3	0.23	79.8348
C4	0.181	91.3743
C5	0.213	83.8383
C6	0.215	83.3673
D1	0.231	79.5993
D2	0.251	74.8893
D3	0.175	92.7873
D4	0.183	90.9033
D5	0.241	77.2443
D6	0.179	91.8453

## Sheet: 14d
A1	0.2	86.8998
A2	0.202	86.4288
A3	0.205	85.7223
A4	0.162	95.8489
A5	0.187	89.9613
A6	0.196	87.8418
B1	0.189	89.4903
B2	0.155	97.4974
B3	0.145	99.8524
B4	0.16	96.3199
B5	0.148	99.1459
B6	0.151	98.4394
C1	0.251	74.8893
C2	0.192	88.7838
C3	0.17	93.9649
C4	0.141	100.794
C5	0.227	80.5413
C6	0.152	98.2039
D1	0.144	100.088
D2	0.167	94.6714
D3	0.151	98.4394
D4	0.163	95.6134
D5	0.152	98.2039
D6	0.16	96.3199
